# Supplementary material for: Restenosis rates in patients with ipsilateral carotid endarterectomy and contralateral carotid artery stenting
Source: PLoS One. 2022 Feb 11;17(2):e0262735. doi: 10.1371/journal.pone.0262735 (PMC8836368; doi:10.1371/journal.pone.0262735)
Supplement: S1 Table — (XLS) [file pone.0262735.s001.xls]

## Sheet: evaluated_parameters_1
ID	CAS_side	CAS_lesion_pathology	CAS_symptoms	CAS_symptoms (types)	CAS_stenosis_location	CAS_stenosis_grade (%)	CAS_stenosis_length (mm)	CAS_lesion_calcification	CAS_lesion_echogenicity	CAS_predilation	CAS_complications	CAS_puncture-related_complications	CAS_acute_occlusion	CAS_FU (years)	CAS_FU (months)	CAS_FU_until_first_ISR (months)	CAS_FU_until_second_ISR (months)	CAS_ISR	CAS_ISR (%)	CAS_ISR_symptoms	CAS_ISR_reintervention	CAS_ISR2	CAS_ISR2 (%)	CAS_ISR2_symptoms	CAS_ISR2_reintervention	CEA_side	CEA_lesion_pathology	CEA_symptoms	CEA_symptoms (types)	CEA_stenosis_location	CEA_stenosis_grade (%)	CEA_stenosis_length (mm)	CEA_lesion_calcification	CEA_lesion_echogenicity	CEA_clamping_time (min)	CEA_shunt	CEA_complications	CEA_acute_occlusion	CEA_FU (years)	CEA_FU (months)	CEA_FU_until_first_restenosis (months)	CEA_FU_until_ISR (months)	CEA_restenosis	CEA_restenosis (%)	CEA_restenosis_symptoms	CEA_restenosis_intervention	CEA_ISR	CEA_ISR (%)	CEA_ISR_symptoms
001	1	0	0	0	2	70	5	0	3	0	1	0	0	10	129	-	-	0	0	-	-	-	-	-	-	0	0	0	0	2	80	6	0	3	19	0	0	0	23	283	149	-	1	95	1	1	-	-	-
002	0	0	1	4	0	80	7.7	2	4	0	0	0	0	4	49	-	-	0	0	-	-	-	-	-	-	1	0	0	0	0	80	10	3	5	18	0	0	0	17	209	-	-	0	-	-	-	-	-	-
003	1	0	0	0	0	80	6	1	3	0	0	0	0	12	153	39	-	1	50	0	0	0	-	-	-	0	0	1	3	0	90	5	0	1	21	0	0	0	17	208	-	-	0	-	-	-	-	-	-
004	0	0	0	0	2	80	9.2	0	3	0	0	0	0	10	124	-	-	0	0	-	-	-	-	-	-	1	0	0	0	1	80	7	1	3	19	0	0	0	17	211	-	-	0	-	-	-	-	-	-
005	1	0	0	0	1	90	6.5	2	4	1	1	0	0	3	36	-	-	0	0	-	-	-	-	-	-	0	0	0	0	1	85	6	0	3	18	0	0	0	13	162	-	-	0	-	-	-	-	-	-
006	1	0	0	0	1	80	5	1	3	0	0	0	0	2	29	-	-	0	0	-	-	-	-	-	-	0	0	1	1	1	80	6	3	5	20	0	0	0	12	154	-	-	0	-	-	-	-	-	-
007	1	0	0	0	1	80	8.5	3	5	0	0	0	0	7	85	-	-	0	0	-	-	-	-	-	-	0	0	1	1	1	85	10	2	4	20	0	0	0	17	214	-	-	0	-	-	-	-	-	-
008	1	0	0	0	2	85	5.3	1	3	0	0	0	0	9	108	-	-	0	0	-	-	-	-	-	-	0	0	0	0	1	80	7	1	3	21	0	0	0	21	252	-	-	0	-	-	-	-	-	-
009	0	0	0		0	85	7.8	0	3	0	0	0	0	11	142	5	-	1	60	0	0	0	-	-	-	1	0	1	1	1	90	12	3	5	19	0	0	0	21	259	118	-	1	80	1	1	-	-	-
010	1	0	0	0	1	80	20	0	1	0	0	0	0	4	57	-	-	0	0	-	-	-	-	-	-	0	0	1	3	1	80	15	1	3	16	0	0	0	15	189	124	-	1	70	0	0	-	-	-
011	0	0	0	0	0	80	7.2	1	3	0	0	0	0	6	83	-	-	0	0	-	-	-	-	-	-	1	0	1	3	0	70	10	3	5	30	0	0	0	19	228	-	-	0	-	-	-	-	-	-
012	0	0	0	0	1	90	5.3	0	1	0	1	0	0	12	147	-	-	0	0	-	-	-	-	-	-	1	0	0	0	1	85	6	0	1	17	0	0	0	19	228	106	-	1	90	0	1	-	-	-
013	0	0	1	1	2	90	15.7	2	4	0	0	0	0	8	98	-	-	0	0	-	-	-	-	-	-	1	0	0	0	1	90	13	3	5	23	0	0	0	18	222	-	-	0	-	-	-	-	-	-
014	0	0	0	0	1	85	20	0	3	0	0	0	0	0	3	-	-	0	0	-	-	-	-	-	-	1	0	1	1	0	95	15	2	4	20	0	0	0	12	149	-	-	0	-	-	-	-	-	-
015	0	0	0	0	2	75	8.3	2	5	0	1	0	1	0	0	-	-	0	0	-	-	-	-	-	-	1	0	0	0	1	90	10	3	5	19	0	0	0	9	108	108	-	1	90	0	0	-	-	-
016	1	0	0	0	2	85	6.2	1	3	0	0	0	0	11	133	-	-	0	0	-	-	-	-	-	-	0	0	0	0	1	90	9	0	3	20	0	0	0	17	210	73	-	1	85	0	1	-	-	-
017	0	0	0	0	0	90	14	1	3	0	0	0	0	6	76	-	-	0	0	-	-	-	-	-	-	1	0	0	0	1	85	10	3	5	22	0	0	0	18	216	-	-	0	-	-	-	-	-	-
018	1	0	1	1	1	80	16.2	1	3	0	0	0	0	7	90	-	-	0	0	-	-	-	-	-	-	0	0	0	0	1	80	17	3	5	22	0	0	0	14	175	-	-	0	-	-	-	-	-	-
019	0	0	0	0	2	95	12	1	3	0	0	0	0	10	131	-	-	0	0	-	-	-	-	-	-	1	0	1	1	0	95	16	0	1	29	0	0	0	16	198	-	-	0	-	-	-	-	-	-
020	1	0	1	1	2	90	15	1	3	0	0	0	0	8	101	-	-	0	0	-	-	-	-	-	-	0	0	0	0	1	85	14	3	5	19	0	0	0	14	171	-	-	0	-	-	-	-	-	-
021	1	0	0	0	0	85	7.3	3	5	0	0	0	0	10	131	-	-	0	0	-	-	-	-	-	-	0	0	1	4	1	95	11	1	3	30	0	1	0	17	205	101	151	1	70	0	1	1	90	1
022	1	0	0	0	1	80	4.5	2	5	0	0	0	0	10	121	-	-	0	0	-	-	-	-	-	-	0	0	0	0	1	90	15	2	4	15	0	0	0	14	170	-	-	0	-	-	-	-	-	-
023	1	0	0	0	0	90	11.7	1	3	0	0	0	0	2	28	-	-	0	0	-	-	-	-	-	-	0	0	1	1	0	85	19	3	5	43	0	0	0	16	195	-	-	0	-	-	-	-	-	-
024	0	0	0	0	1	85	9.3	3	5	0	0	0	0	11	132	-	-	0	0	-	-	-	-	-	-	1	0	1	2	0	95	15	3	5	24	0	0	0	14	174	-	-	0	-	-	-	-	-	-
025	1	0	0	0	1	90	10	2	4	0	0	0	0	11	139	-	-	0	0	-	-	-	-	-	-	0	0	0	0	0	90	9	3	5	22	0	0	0	15	188	-	-	0	-	-	-	-	-	-
026	0	0	1	1	1	95	8	1	3	0	0	0	0	7	84	-	-	0	0	-	-	-	-	-	-	1	0	0	0	1	85	15	2	4	35	0	0	0	14	169	83	166	1	90	0	1	1	75	0
027	0	0	0	0	0	90	16.9	1	3	0	0	0	0	9	113	7	-	1	50	0	0	0	-	-	-	1	0	0	0	2	70	6.3	0	3	42	0	1	0	11	132	35	-	1	75	0	0	-	-	-
028	0	0	0	0	1	90	15.8	1	3	0	0	0	0	4	54	-	-	0	0	-	-	-	-	-	-	1	0	1	1	1	85	15	2	4	21	0	0	0	8	105	92	-	1	90	0	1	-	-	-
029	0	0	0	0	1	95	7.5	1	3	0	0	0	0	12	145	-	-	0	0	-	-	-	-	-	-	1	0	0	0	0	85	10	3	5	21	0	0	0	12	147	-	-	0	-	-	-	-	-	-
030	0	0	0	0	1	80	16	0	3	0	0	0	0	11	138	-	-	0	0	-	-	-	-	-	-	1	0	1	3	0	95	8.4	0	1	32	0	0	0	11	140	36	-	1	75	1	1	-	-	-
031	1	0	1	2	1	90	16.9	1	3	0	0	0	0	11	133	-	-	0	0	-	-	-	-	-	-	0	0	0	0	1	80	13.8	1	3	22	0	0	0	12	144	-	-	0	-	-	-	-	-	-
032	0	0	0	0	1	90	3.2	0	1	0	0	0	0	7	91	11	-	1	55	0	0	0	-	-	-	1	0	1	1	1	90	4.3	0	1	22	0	0	0	7	93	12	-	1	50	0	-	-	-	-
033	1	0	0	0	1	85	8.5	1	4	0	0	0	0	11	136	-	-	0	0	-	-	-	-	-	-	0	0	1	4	1	75	17.6	1	3	24	0	0	0	12	152	15	-	1	60	0	-	-	-	-
034	1	0	0	0	0	85	18	1	3	0	0	0	0	10	124	-	-	0	0	-	-	-	-	-	-	0	0	1	1	1	90	9.7	3	5	28	0	1	0	10	128	-	-	0	-	-	-	-	-	-
035	0	0	0	0	2	90	15	1	3	0	0	0	0	11	136	-	-	0	0	-	-	-	-	-	-	1	0	1	1	0	90	25.6	0	1	18	0	0	0	12	144	55	-	1	90	0	1	-	-	-
036	0	0	0	0	2	90	9.1	2	4	0	0	0	0	2	34	-	-	0	0	-	-	-	-	-	-	1	0	0	0	1	80	7.7	2	4	20	0	0	0	11	143	94	-	1	90	1	1	-	-	-
037	1	0	0	0	1	95	18	1	3	0	0	0	0	9	119	-	-	0	0	-	-	-	-	-	-	0	0	1	2	1	90	7	3	5	22	0	0	0	9	117	-	-	0	-	-	-	-	-	-
038	0	0	0	0	1	70	7.4	1	3	0	0	0	0	8	103	-	-	0	0	-	-	-	-	-	-	1	0	1	2	1	90	13.6	0	1	24	0	1	0	10	122	-	-	0	-	-	-	-	-	-
039	0	0	1	2	2	95	6	3	5	0	0	0	0	10	127	-	-	0	0	-	-	-	-	-	-	1	0	0	0	1	85	7	3	5	25	0	0	0	10	126	-	-	0	-	-	-	-	-	-
040	0	0	0	0	1	90	9.2	1	3	0	0	0	0	11	134	-	-	0	0	-	-	-	-	-	-	1	0	0	0	1	90	11	2	4	20	0	0	0	11	135	-	-	0	-	-	-	-	-	-
041	0	0	0	0	1	85	21	2	5	0	0	0	0	10	121	-	-	0	0	-	-	-	-	-	-	1	0	1	1	1	95	15.7	2	4	24	0	0	0	10	130	-	-	0	-	-	-	-	-	-
042	1	0	1	2	2	95	8.4	0	1	1	0	0	0	4	58	-	-	0	0	-	-	-	-	-	-	0	0	0	0	1	80	9	3	5	26	0	0	0	4	57	8	-	1	75	1	1	-	-	-
043	1	0	0	0	2	90	7.1	1	3	0	0	0	0	6	81	-	-	0	0	-	-	-	-	-	-	0	0	0	0	0	80	10	0	3	18	0	1	1	6	77	-	-	0	-	-	-	-	-	-
044	0	0	0	0	1	90	9	2	5	0	0	0	0	3	46	-	-	0	0	-	-	-	-	-	-	1	0	1	4	0	80	12	2	4	11	0	0	0	10	130	-	-	0	-	-	-	-	-	-
045	1	0	1	1	1	95	10	0	2	0	0	0	0	10	131	-	-	0	0	-	-	-	-	-	-	0	0	0	0	1	80	8.7	0	2	19	0	0	0	10	129	-	-	0	-	-	-	-	-	-
046	0	0	0	0	1	95	20	1	3	0	0	0	0	10	129	9	16	1	90	0	1	1	50	0	0	1	0	0	0	1	80	15	1	3	18	0	0	0	10	127	7	-	1	50	0	0	-	-	-
047	0	0	1	1	0	95	10	3	5	0	0	0	0	7	95	9	17	1	90	0	1	1	60	0	0	1	0	0	0	1	90	10	2	4	17	0	0	0	7	88	-	-	0	-	-	-	-	-	-
048	0	0	1	2	1	90	10.6	1	3	0	0	0	0	10	129	-	-	0	0	-	-	-	-	-	-	1	0	1	1	1	85	5.6	1	3	17	0	0	0	9	117	12	24	1	90	0	1	1	60	0
049	0	0	0	0	2	80	7.8	1	3	0	0	0	0	10	124	-	-	0	0	-	-	-	-	-	-	1	0	0	0	1	85	10	1	3	48	0	1	0	10	126	60	-	1	60	0	0	-	-	-
050	0	0	1	3	0	85	7.3	0	2	0	0	0	0	7	93	-	-	0	0	-	-	-	-	-	-	1	0	0	0	1	80	11	3	5	23	0	0	0	9	116	-	-	0	-	-	-	-	-	-
051	1	0	0	0	1	85	5.6	3	5	0	0	0	0	8	101	-	-	0	0	-	-	-	-	-	-	0	0	0	0	1	95	12.4	2	4	19	0	0	0	7	88	-	-	0	-	-	-	-	-	-
052	0	0	0	0	2	85	3.5	1	3	0	0	0	0	9	113	-	-	0	0	-	-	-	-	-	-	1	0	0	0	1	85	20	1	3	23	0	0	0	9	109	-	-	0	-	-	-	-	-	-
053	1	0	0	0	1	80	8.8	0	3	0	0	0	0	8	105	-	-	0	0	-	-	-	-	-	-	0	0	1	2	1	95	8	0	2	25	0	0	0	9	113	5	-	1	95	0	1	-	-	-
054	1	0	0	0	1	90	6.2	2	4	0	0	0	0	2	35	-	-	0	0	-	-	-	-	-	-	0	0	1	2	1	90	10.3	2	4	4	1	0	0	8	99	9	-	1	80	0	1	-	-	-
055	0	0	0	0	1	90	7.3	1	3	1	0	0	0	4	48	-	-	0	0	-	-	-	-	-	-	1	0	1	3	1	90	6.1	2	4	27	0	0	0	7	90	20	-	1	60	0	0	-	-	-
056	0	0	0	0	1	80	20	2	5	0	0	0	0	11	134	42	-	1	60	0	0	0	-	-	-	1	0	0	0	1	80	12.4	1	3	24	0	0	0	8	101	8	-	1	90	0	1	-	-	-
057	1	0	0	0	1	85	18	1	3	0	0	0	0	4	53	-	-	0	0	-	-	-	-	-	-	0	0	0	0	1	90	12.8	1	3	18	0	0	0	8	99	-	-	0	-	-	-	-	-	-
058	0	0	1	3	1	80	14	0	2	0	0	0	0	11	136	-	-	0	0	-	-	-	-	-	-	1	0	0	0	1	90	8	0	3	21	0	1	0	8	96	-	-	0	-	-	-	-	-	-
059	0	0	0	0	1	95	9.7	1	3	0	0	0	0	7	88	-	-	0	0	-	-	-	-	-	-	1	0	0	0	1	95	15	3	5	18	0	1	0	7	91	-	-	0	-	-	-	-	-	-
060	1	0	0	0	1	85	6.3	1	3	0	0	0	0	14	170	103	-	1	80	0	1	0	-	-	-	0	0	1	2	1	85	11.1	0	2	18	0	0	0	6	78	-	-	0	-	-	-	-	-	-
061	0	0	1	1	2	90	8.9	0	2	0	0	0	0	6	72	-	-	0	0	-	-	-	-	-	-	1	0	1	1	1	95	8.7	1	3	22	0	1	0	6	78	-	-	0	-	-	-	-	-	-
062	1	0	0	0	1	85	6.9	1	3	0	0	0	0	5	66	-	-	0	0	-	-	-	-	-	-	0	0	0	0	1	90	7	3	5	34	0	0	0	6	83	10	-	1	85	0	1	-	-	-
063	0	0	0	0	1	90	5.7	1	3	0	0	0	0	6	81	8	19	1	80	0	1	1	55	0	0	1	0	0	0	1	90	7	1	3	17	0	0	0	6	82	-	-	0	-	-	-	-	-	-
064	0	0	0	0	1	90	15	1	3	0	0	0	0	6	81	8	-	1	60	0	0	0	-	-	-	1	0	0	0	1	85	25	2	4	24	0	0	0	4	53	-	-	0	-	-	-	-	-	-
065	0	0	0	0	1	85	11.2	2	5	0	0	0	0	2	30	-	-	0	0	-	-	-	-	-	-	1	0	1	1	1	85	13.1	1	3	45	0	0	0	5	69	9	-	1	90	0	1	-	-	-
066	0	0	0	0	1	80	10.8	2	5	0	0	0	0	5	62	-	-	0	0	-	-	-	-	-	-	1	0	0	0	1	90	17.7	2	5	20	0	1	0	5	66	-	-	0	-	-	-	-	-	-
067	0	0	0	0	1	80	20	2	5	0	0	0	0	5	64	-	-	0	0	-	-	-	-	-	-	1	0	0	0	1	80	18.8	1	3	28	0	0	0	4	58	-	-	0	-	-	-	-	-	-
068	0	0	0	0	1	90	16.4	1	3	0	1	0	0	5	62	-	-	0	0	-	-	-	-	-	-	1	0	0	0	1	95	12.7	3	5	29	0	1	0	5	66	9	-	1	90	0	1	-	-	-
069	1	0	0	0	0	95	12.8	1	3	0	0	0	0	3	37	-	-	0	0	-	-	-	-	-	-	0	0	1	1	1	90	9.8	1	3	21	0	0	0	5	64	-	-	0	-	-	-	-	-	-
070	0	0	0	0	1	80	13.3	1	3	1	0	0	0	2	32	-	-	0	0	-	-	-	-	-	-	1	0	0	0	1	80	16.5	2	5	23	0	0	0	3	47	27	-	1	55	0	0	-	-	-
071	0	0	0	0	1	80	7	3	5	0	0	0	0	2	31	-	-	0	0	-	-	-	-	-	-	1	0	1	1	1	90	6	2	4	18	0	0	0	4	57	-	-	0	-	-	-	-	-	-
072	1	0	0	0	1	90	5	1	4	1	0	0	0	4	52	-	-	0	0	-	-	-	-	-	-	0	0	1	2	1	80	5	0	2	23	0	0	0	4	54	-	-	0	-	-	-	-	-	-
073	0	0	0	0	0	90	14.7	1	3	0	1	0	0	0	6	6	-	1	65	0	0	0	-	-	-	1	0	0	0	0	85	20	1	4	28	0	0	0	3	43	-	-	0	-	-	-	-	-	-
074	1	0	0	0	1	80	8.3	2	4	0	0	0	0	2	25	-	-	0	0	-	-	-	-	-	-	0	0	0	0	0	90	7.5	3	5	26	0	0	0	3	46	-	-	0	-	-	-	-	-	-
075	0	0	0	0	1	85	15	0	2	0	0	0	0	2	35	-	-	0	0	-	-	-	-	-	-	1	0	1	2	1	90	9.9	0	2	27	0	0	0	3	38	-	-	0	-	-	-	-	-	-
076	1	0	0	0	1	85	13.9	2	4	0	0	0	0	2	24	-	-	0	0	-	-	-	-	-	-	0	0	1	1	1	95	8.7	0	2	28	0	1	0	2	33	7	-	1	70	0	0	-	-	-
077	0	0	0	0	1	90	16.1	1	3	0	1	0	0	3	40	-	-	0	0	-	-	-	-	-	-	1	0	0	0	1	90	8.5	2	4	60	1	0	0	3	40	-	-	0	-	-	-	-	-	-
078	0	0	0	0	1	95	13.5	2	5	0	0	0	0	11	139	-	-	0	0	-	-	-	-	-	-	1	0	0	0	1	90	6.9	3	5	23	0	0	0	3	36	-	-	0	-	-	-	-	-	-
079	0	0	0	0	1	80	14	1	3	0	0	0	0	2	30	-	-	0	0	-	-	-	-	-	-	1	0	0	0	1	90	23	1	3	24	0	1	0	2	33	-	-	0	-	-	-	-	-	-
080	0	0	0	0	2	80	7.7	2	5	0	0	0	0	1	23	-	-	0	0	-	-	-	-	-	-	1	0	0	0	1	85	27.4	2	4	20	0	0	0	2	32	-	-	0	-	-	-	-	-	-
081	0	0	0	0	2	80	7.5	1	3	0	0	0	0	1	21	2	-	1	50	0	-	0	-	-	-	1	0	1	3	1	90	6.3	1	3	31	0	0	0	2	29	7	-	1	90	0	1	-	-	-
082	0	0	0	0	1	80	13.8	1	4	0	0	0	0	1	17	5	-	1	50	0	-	0	-	-	-	1	0	0	0	1	90	15.3	2	5	29	0	0	0	1	22	4	-	1	70	0	0	-	-	-
083	1	0	0	0	0	80	5.7	1	3	0	0	0	0	1	23	-	-	0	0	-	-	-	-	-	-	0	0	0	0	0	70	10	1	3	19	0	0	0	1	21	-	-	0	-	-	-	-	-	-
084	0	0	1	2	1	90	12.8	2	4	0	0	0	0	1	22	-	-	0	0	-	-	-	-	-	-	1	0	0	0	0	95	15.6	2	5	21	0	0	0	1	20	-	-	0	-	-	-	-	-	-
085	0	0	0	0	0	80	11.2	1	3	0	0	0	0	12	155	-	-	0	0	-	-	-	-	-	-	1	0	1	1	1	80	5.9	3	5	20	0	0	0	19	230	-	-	0	-	-	-	-	-	-
086	0	0	1	1	1	80	10.3	1	3	0	0	0	0	9	119	-	-	0	0	-	-	-	-	-	-	1	0	1	1	1	80	5	0	2	22	0	0	0	15	186	-	-	0	-	-	-	-	-	-
087	0	0	0	0	1	90	10.5	2	5	0	0	0	0	10	124	-	-	0	0	-	-	-	-	-	-	1	0	0	0	0	85	9.3	1	3	22	0	0	0	15	181	-	-	0	-	-	-	-	-	-
088	1	0	0	0	1	75	22	2	4	0	0	0	0	1	14	-	-	0	0	-	-	-	-	-	-	0	0	1	1	1	80	20	2	4	25	0	0	0	4	59	44	-	1	65	0	0	-	-	-
089	1	0	0	0	2	95	10.5	1	3	0	1	0	0	9	109	-	-	0	0	-	-	-	-	-	-	0	0	0	0	1	85	6	3	5	23	0	0	0	14	174	-	-	0	-	-	-	-	-	-
090	1	0	0	0	1	85	12	1	3	0	1	0	0	5	71	10	-	1	65	0	0	0	-	-	-	0	0	0	0	1	85	10	0	3	20	0	0	0	14	172	-	-	0	-	-	-	-	-	-
091	1	0	0	0	1	90	8	3	5	0	0	0	0	2	35	-	-	0	0	-	-	-	-	-	-	0	0	1	2	1	80	6	0	2	19	0	0	0	12	147	-	-	0	-	-	-	-	-	-
092	0	0	0	0	0	80	16	1	3	0	0	0	0	13	160	-	-	0	0	-	-	-	-	-	-	1	0	1	1	1	95	11	2	4	0	1	0	0	18	225	186	-	1	90	0	1	-	-	-
093	0	0	0	0	1	80	10.3	1	3	0	0	0	0	8	101	-	-	0	0	-	-	-	-	-	-	1	0	1	2	1	80	7	1	3	21	0	0	0	14	172	-	-	0	-	-	-	-	-	-
094	1	0	0	0	1	90	11.1	1	3	0	1	0	0	0	10	-	-	0	0	-	-	-	-	-	-	0	0	1	1	0	85	5	1	3	0	1	1	0	1	14	-	-	0	-	-	-	-	-	-
095	1	0	0	0	2	90	12.4	2	5	0	0	0	0	0	1	-	-	0	0	-	-	-	-	-	-	0	0	0	0	0	95	15	2	5	23	0	1	0	0	3	-	-	0	-	-	-	-	-	-
096	0	0	0	0	1	70	5	1	3	0	0	0	0	1	14	-	-	0	0	-	-	-	-	-	-	1	0	1	1	1	80	7	0	2	20	0	0	0	15	184	-	-	0	-	-	-	-	-	-
097	0	0	0	0	1	90	3	1	3	0	0	0	0	1	20	-	-	0	0	-	-	-	-	-	-	1	0	0	0	1	80	6	0	2	19	0	0	0	1	22	-	-	0	-	-	-	-	-	-
098	0	0	1	4	2	90	14.4	2	4	0	0	0	0	2	25	-	-	0	0	-	-	-	-	-	-	1	0	1	1	0	95	13	2	4	44	0	0	0	8	97	13	-	1	100	0	0	-	-	-
099	1	0	0	0	1	75	3.5	1	3	0	0	0	0	4	48	-	-	0	0	-	-	-	-	-	-	0	0	0	0	1	80	5	3	5	21	0	0	0	25	300	-	-	0	-	-	-	-	-	-
100	0	0	0	0	1	95	4	2	5	0	0	0	0	3	39	7	-	1	70	0	0	0	-	-	-	1	0	1	1	1	85	5	2	4	19	0	0	0	6	72	-	-	0	-	-	-	-	-	-
101	1	0	0	0	1	85	6	1	3	0	0	0	0	4	56	-	-	0	0	-	-	-	-	-	-	0	0	0	0	1	80	7	0	2	22	0	1	1	13	167	-	-	0	-	-	-	-	-	-
102	1	1	0	0	2	90	4.6	1	3	0	0	0	0	3	41	-	-	0	0	-	-	-	-	-	-	0	0	1	3	1	85	5	3	5	18	0	0	0	13	164	168	-	1	90	0	0	-	-	-
103	0	0	0	0	1	95	11	2	5	1	0	0	0	4	57	-	-	0	0	-	-	-	-	-	-	1	0	0	0	1	80	10	0	3	22	0	0	0	12	147	53	61	1	90	0	1	1	60	0
104	1	0	0	0	1	85	5	1	3	0	0	0	0	11	143	140	-	1	55	-	0	0	-	-	-	0	0	1	3	1	90	6	0	2	19	0	0	0	13	163	160	-	1	90	0	1	-	-	-
105	1	0	0	0	1	90	4	2	5	0	0	0	0	4	49	-	-	0	-	-	-	-	-	-	-	0	0	0	0	1	90	5	3	5	20	0	0	0	13	166	-	-	0	-	-	-	-	-	-
106	0	0	1	1	1	85	6	1	4	0	0	0	0	5	64	28	-	1	100	1	0	0	-	-	-	1	0	0	0	1	80	4	0	3	21	0	0	0	22	268	232	-	1	100	0	-	-	-	-
107	1	0	0	0	1	80	5	2	4	0	0	0	0	5	61	-	-	0	0	-	-	-	-	-	-	0	0	0	0	1	85	5	1	3	19	0	0	0	13	165	-	-	0	-	-	-	-	-	-
108	1	0	0	0	1	85	4.6	1	3	0	0	0	0	1	12	-	-	0	0	-	-	-	-	-	-	0	0	0	0	1	85	4	0	3	23	0	0	0	4	52	5	-	1	60	0	0	-	-	-
109	1	0	0	0	2	90	7.4	1	3	0	0	0	0	7	91	-	-	0	0	-	-	-	-	-	-	0	0	1	1	0	75	6	2	4	25	0	0	0	7	95	13	-	1	90	0	1	-	-	-
110	1	0	0	0	1	90	6	1	3	0	0	0	0	5	70	-	-	0	0	-	-	-	-	-	-	0	0	0	0	1	90	6	1	3	26	0	0	0	5	69	-	-	0	-	-	-	-	-	-
111	0	0	0	0	1	80	8	1	3	0	0	0	0	6	82	7	-	1	60	-	0	0	-	-	-	1	0	0	0	0	80	12	2	4	24	0	0	0	7	86	-	-	0	-	-	-	-	-	-
112	0	0	0	0	2	80	11.8	1	3	0	0	0	0	8	99	-	-	0	0	-	-	-	-	-	-	1	0	0	0	1	80	9	1	3	20	0	0	0	14	172	-	-	0	-	-	-	-	-	-
113	0	0	0	0	1	75	11.2	1	3	0	0	1	0	7	88	-	-	0	0	-	-	-	-	-	-	1	0	0	0	1	95	10	3	5	17	0	0	0	7	86	-	-	0	-	-	-	-	-	-
114	0	0	0	0	2	90	4	2	5	0	0	0	0	7	84	-	-	0	0	-	-	-	-	-	-	1	0	1	1	1	85	6	2	4	22	0	0	0	13	167	-	-	0	-	-	-	-	-	-
115	0	0	1	2	2	95	9.5	0	2	0	0	0	0	5	68	-	-	0	0	-	-	-	-	-	-	1	0	0	0	1	90	5.2	1	3	21	0	1	0	5	67	-	-	0	-	-	-	-	-	-
116	0	0	0	0	1	75	12	2	5	0	0	0	0	6	77	-	-	0	0	-	-	-	-	-	-	1	0	0	0	1	80	9	3	5	23	0	0	0	19	239	-	-	0	-	-	-	-	-	-
117	0	0	0	0	1	80	8	2	4	0	0	0	0	6	83	-	-	0	0	-	-	-	-	-	-	1	0	1	2	1	85	8	0	2	20	0	0	0	13	167	15	92	1	90	0	1	1	70	0
															96
[truncated: 4 more columns]

## Sheet: evaluated_parameters_2
ID	puncture_site	stent_type	stent_diameter (mm)	stent_length (mm)	postdilation_balloon_type	postdilation_balloon_diameter (mm)	postdilation_balloon_length (mm)	predilation	predilation_balloon_type	predilation_balloon_diameter (mm)	predilation_balloon_length (mm)	embolic_protection_device
001	femoral	wallstent	9	30	maverick	5	20	0				filtewire
002	femoral	wallstent	7	30	sterling	5	20	0				filtewire
003	femoral	wallstent	8	20	maverick	5	20	0				filtewire
004	femoral	wallstent	8	30	maverick	5	20	0				filtewire
005	radial	wallstent	7	30	sterling	5	20	1	sterling	3.5	20	filtewire
006	radial	wallstent	7	30	sterling	5	20	0				filtewire
007	femoral	wallstent	9	30	ultrasoft	6	20	0				filtewire
008	femoral	wallstent	7	30	sterling	4	20	0				filtewire
009	femoral	wallstent	9	30	maverick	6	20	0				filtewire
010	femoral	wallstent	7	30	sterling	4	20	0				filtewire
011	femoral	wallstent	7	30	maverick	5	20	0				filtewire
012	femoral	wallstent	7	40	sterling	5	20	0				filtewire
013	femoral	wallstent	9	30	sterling	5	20	0				filtewire
014	radial	wallstent	7	40	viatrac	5	40	0				filtewire
015	radial	wallstent	9	30	sterling	5	20	0				filtewire
016	femoral	wallstent	7	40	maverick	4	20	0				filtewire
017	femoral	wallstent	7	30	sterling	5	20	0				filtewire
018	femoral	cristallo	7	40	sterling	5	20	0				filtewire
019	femoral	wallstent	7	30	maverick	5	20	0				filtewire
020	femoral	exact	7-9	40	maverick	4.5	20	0				filtewire
021	femoral	exact	6-8	30	maverick	5	20	0				filtewire
022	femoral	wallstent	8	21	maverick	6	20	0				filtewire
023	femoral	wallstent	7	30	sterling	5	20	0				filtewire
024	femoral	precise	7	40	maverick	5	20	0				filtewire
025	femoral	wallstent	7	30	maverick	5	20	0				filtewire
026	femoral	wallstent	7	40	maverick	5	20	0				filtewire
027	femoral	wallstent	7	30	ultrasoft	5	20	0				filtewire
028	brachial	wallstent	9	30	ultrasoft	5	20	0				filtewire
029	radial	wallstent	9	30	ultrasoft	5	20	0				filtewire
030	femoral	wallstent	7	30	viatrac	4	20	0				filtewire
031	femoral	wallstent	8	21	viatrac	5	20	0				filtewire
032	femoral	wallstent	7	30	maverick	4.5	20	0				filtewire
033	femoral	wallstent	7	30	ultrasoft	5	20	0				filtewire
034	femoral	wallstent	7	30	maverick	6	20	0				filtewire
035	femoral	precise	7	30	maverick	6	20	0				filtewire
036	radial	wallstent	7	40	sterling	5	20	0				filtewire
037	femoral	precise	8	30	maverick	5	20	0				filtewire
038	femoral	precise	8	30	maverick	5	20	0				filtewire
039	femoral	exact	7	30	maverick	5	20	0				filtewire
040	radial	wallstent	7	30	sterling	5.5	20	0				filtewire
041	radial	wallstent	7	50	sterling	5	20	0				filtewire
042	femoral	wallstent	9	40	sterling	5	20	1	sterling	4	20	MoMa
043	femoral	wallstent	7	30	sterling	5	20	0				filtewire
044	radial	wallstent	7	30	sterling	5.5	20	0				filtewire
045	femoral	wallstent	8	21	sterling	5	20	0				filtewire
046	radial	wallstent	8	20	maverick	5	20	0				filtewire
047	femoral	wallstent	7	40	maverick	4.5	20	0				MoMa
048	femoral	exact	8	40	maverick	5	20	0				filtewire
049	femoral	wallstent	7	40	sterling	5	20	0				filtewire
050	femoral	wallstent	7	30	sterling	5	20	0				filtewire
051	femoral	precise	7	30	maverick	5	20	0				filtewire
052	femoral	wallstent	7	30	maverick	5	20	0				filtewire
053	femoral	wallstent	7	30	maverick	5	20	0				filtewire
054	radial	wallstent	7	30	ultrasoft	5	20	0				filtewire
055	radial	wallstent	7	30	ultrasoft	4.5	20	1	pantera	3	25	filtewire
056	femoral	exact	8	30	sterling	5	20	0				filtewire
057	femoral	wallstent	7	40	ultrasoft	4.5	20	0				filtewire
058	femoral	exact	7	30	sterling	5.5	20	0				filtewire
059	femoral	wallstent	7	30	viatrac	5	20	0				filtewire
060	femoral	wallstent	7	30	maverick	5	20	0				filtewire
061	femoral	wallstent	9	40	maverick	6	20	0				filtewire
062	radial	wallstent	7	30	ultrasoft	5	20	0				filtewire
063	femoral	wallstent	7	30	viatrac	6	20	0				filtewire
064	femoral	wallstent	7	40	maverick	5	20	0				filtewire
065	femoral	wallstent	7	30	sterling	5	20	0				filtewire
066	femoral	wallstent	7	30	sterling	5	20	0				filtewire
067	radial	wallstent	7	30	viatrac	5	20	0				filtewire
068	radial	wallstent	7	40	sterling	5	20	0				filtewire
069	radial	wallstent	7	30	sterling	5	20	0				filtewire
070	femoral	wallstent	7	40	sterling	5	20	1	sterling	3.5	20	filtewire
071	radial	wallstent	7	30	sterling	5	20	0				filtewire
072	femoral	wallstent	7	40	ultrasoft	4	20	1	TREK	3	25	filtewire
073	radial	wallstent	7	30	ultrasoft	4.5	20	0				filtewire
074	radial	wallstent	7	30	sterling	5	20	0				filtewire
075	femoral	wallstent	7	40	sterling	5	20	0				filtewire
076	radial	wallstent	7	40	sterling	5	20	0				filtewire
077	femoral	wallstent	7	30	sterling	5	20	0				filtewire
078	femoral	exact	7	40	sterling	5.5	20	0				filtewire
079	femoral	wallstent	7	40	sterling	5	20	0				filtewire
080	femoral	wallstent	7	30	sterling	5	20	0				filtewire
081	radial	wallstent	7	40	sterling	5	20	0				filtewire
082	radial	wallstent	7	50	sterling	5	40	0				filtewire
083	femoral	wallstent	7	40	sterling	5	20	0				filtewire
084	radial	wallstent	7	30	sterling	5	20	0				filtewire
085	femoral	wallstent	9	20	sterling	6	20	0				filtewire
086	femoral	precise	8	30	maverick	5	20	0				filtewire
087	femoral	wallstent	7	30	ultrasoft	5	20	0				filtewire
088	femoral	wallstent	7	30	ultrasoft	5	20	0				filtewire
089	femoral	wallstent	6	50	ultrasoft	5	20	0				filtewire
090	femoral	wallstent	7	40	viatrac	6	20	0				filtewire
091	femoral	wallstent	7	30	sterling	5	20	0				filtewire
092	femoral	wallstent	9	40	viatrac	6	20	0				filtewire
093	femoral	wallstent	7	40	sterling	5	20	0				filtewire
094	radial	wallstent	7	30	sterling	5	20	0				filtewire
095	radial	roadsaver	7	30	sterling	5	20	0				filtewire
096	femoral	wallstent	7	30	sterling	6	20	0				filtewire
097	radial	wallstent	7	30	sterling	5	20	0				filtewire
098	radial	wallstent	7	40	sterling	5	20	0				filtewire
099	femoral	wallstent	7	30	sterling	5	20	0				filtewire
100	radial	wallstent	7	30	sterling	5	20	0				filtewire
101	radial	wallstent	7	30	ultrasoft	5	20	0				filtewire
102	femoral	wallstent	7	50	sterling	5	20	0				filtewire
103	radial	wallstent	7	40	ultrasoft	5	20	1	emerge	3.5	20	filtewire
104	femoral	wallstent	7	30	sterling	5	20	0				filtewire
105	femoral	wallstent	7	30	ultrasoft	5	20	0				filtewire
106	radial	wallstent	7	30	ultrasoft	5	20	0				filtewire
107	femoral	wallstent	7	30	ultrasoft	5	20	0				filtewire
108	radial	wallstent	7	30	ultrasoft	5	20	0				filtewire
109	radial	wallstent	7	40	maverick	5	20	0				filtewire
110	radial	wallstent	7	30	viatrac	5	20	0				filtewire
111	femoral	wallstent	7	30	viatrac	5	20	0				filtewire
112	femoral	wallstent	7	50	viatrac	5	40	0				filtewire
113	brachial	wallstent	7	30	sterling	5.5	20	0				filtewire
114	radial	wallstent	7	30	maverick	5	20	0				filtewire
115	radial	wallstent	7	30	sterling	5	20	0				filtewire
116	radial	wallstent	7	40	maverick	5	20	0				filtewire
117	brachial	wallstent	7	30	ultrasoft	5	20	0				filtewire

## Sheet: medications
ID	antiplatelet	statin	other lipid	cilostazol
001	1	0	0	0
002	2	2	0	0
003	1	2	0	0
004	2	2	0	0
005	0	2	1	1
006	2	2	0	0
007	2	1	0	0
008	2	2	0	0
009	2	2	0	0
010	2	0	0	0
011	2	0	0	0
012	2	1	0	0
013	1	1	0	0
014	2	1	0	0
015	1	2	1	1
016	2	1	0	0
017	2	1	0	0
018	2	1	0	1
019	1	1	0	0
020	1	2	0	0
021	2	1	1	0
022	1	0	0	0
023	2	2	0	1
024	1	1	0	0
025	1	0	0	0
026	2	2	1	0
027	2	1	0	0
028	2	1	0	0
029	1	0	0	0
030	2	2	0	0
031	2	1	0	0
032	1	2	0	0
033	2	2	0	0
034	2	2	1	0
035	2	1	0	1
036	2	1	0	0
037	2	1	0	0
038	2	0	0	0
039	2	1	1	0
040	2	2	0	1
041	1	1	0	0
042	2	0	0	0
043	2	1	0	1
044	1	1	1	1
045	2	2	0	0
046	2	2	0	0
047	2	1	0	0
048	2	1	0	0
049	2	0	1	0
050	2	2	0	0
051	2	2	1	0
052	0	1	0	0
053	1	0	0	0
054	1	2	0	0
055	1	1	0	0
056	0	2	0	0
057	1	1	0	1
058	1	2	0	0
059	1	2	0	0
060	2	1	0	1
061	2	2	0	0
062	2	2	1	0
063	1	2	0	0
064	1	2	0	0
065	2	2	0	0
066	1	1	1	0
067	1	2	1	0
068	2	2	0	0
069	2	2	0	0
070	2	2	0	0
071	1	1	0	0
072	2	2	0	0
073	1	1	0	0
074	2	2	0	1
075	2	2	0	0
076	2	2	1	0
077	1	2	0	0
078	2	1	0	0
079	1	1	0	0
080	1	0	0	0
081	2	1	0	0
082	2	2	0	1
083	2	1	0	0
084	1	1	0	0
085	1	0	0	0
086	2	1	0	0
087	1	0	0	0
088	1	0	0	0
089	1	1	0	0
090	1	0	0	0
091	1	1	0	0
092	2	2	0	1
093	2	2	0	0
094	1	1	0	0
095	1	2	0	0
096	1	2	0	0
097	2	2	0	0
098	1	2	0	0
099	1	0	0	0
100	1	0	0	0
101	1	0	0	0
102	1	0	0	0
103	2	2	0	0
104	1	0	0	0
105	1	0	0	0
106	1	1	0	0
107	1	1	0	0
108	1	0	0	0
109	2	2	1	0
110	1	2	0	0
111	1	1	0	0
112	1	0	0	0
113	2	2	0	0
114	1	2	0	0
115	1	1	0	0
116	1	0	0	0
117	2	2	0	0

## Sheet: risk_factors
ID	sex	CAS_age (years)	CAS_smoking	CAS_smoking_duration (years)	CAS_HT	CAS_HT_duration (years)	CAS_HLP	CAS_HLP_duration (years)	CAS_DM	CAS_DM_duration (years)	CAS_CKD	CAS_CKD_duration (years)	CEA_age (years)	CEA_smoking	CEA_smoking_duration (years)	CEA_HT	CEA_HT_duration (years)	CEA_HLP	CEA_HLP_duration (years)	CEA_DM	CEA_DM_duration (years)	CEA_CKD	CEA_CKD_duration (years)
001	0	60.83	0	32	1	18	0	0	0	0	0	0	48	1	32	1	5	0	0	0	0	0	0
002	1	72.92	0	45	1	18	0	0	1	14	0	0	59.67	1	45	1	4	0	0	1	0	0	0
003	0	69.83	0	0	1	8	1	8	1	8	0	0	65.25	0	0	1	3	1	3	1	3	0	0
004	0	73.33	1	52	1	16	1	7	0	0	0	0	66.08	1	45	1	9	1	0	0	0	0	0
005	1	71.08	0	0	1	18	1	16	1	16	0	0	60.58	0	0	1	8	1	6	1	6	0	0
006	0	76.92	0	0	1	12	0	0	1	30	1	0.47	66.58	0	0	1	2	0	0	1	20	0	0
007	0	75.17	0	46	1	17	0	0	0	0	0	0	64.42	1	46	1	6	0	0	0	0	0	0
008	0	89.25	0	60	1	24	1	12	0	0	0	0	77.17	1	60	1	12	1	0	0	0	0	0
009	0	50.67	0	26	1	12	1	12	0	0	0	0	40.83	1	26	1	2	1	2	0	0	0	0
010	0	64.75	0	40	1	3	1	11	0	0	0	0	53.75	1	40	1	0	1	0	0	0	0	0
011	0	82.42	0	0	1	23	0	0	1	23	0	0	70.33	0	0	1	11	0	0	1	11	0	0
012	0	56.83	1	40	1	11	0	0	0	0	0	0	50.08	1	34	1	5	0	0	0	0	0	0
013	0	83.5	0	53	1	23	0	0	1	23	0	0	73.08	1	53	1	13	0	0	1	13	0	0
014	0	82.83	0	0	1	29	0	0	1	29	0	0	70.75	0	0	1	17	0	0	1	17	0	0
015	0	72.67	1	57	1	16	1	9	1	16	0	0	63.67	1	48	1	7	1	0	1	7	0	0
016	0	54.42	1	35	1	7	1	4	0	0	0	0	48	1	29	1	0	0	0	0	0	0	0
017	1	56	0	25	1	16	0	0	0	0	0	0	44.25	1	25	1	5	0	0	0	0	0	0
018	0	82.08	0	0	1	33	0	0	1	21	0	0	75.08	0	0	1	26	0	0	1	14	0	0
019	0	62.42	1	46	0	0	0	0	0	0	0	0	56.83	1	41	0	0	0	0	0	0	0	0
020	0	83.25	1	64	1	11	0	0	0	0	0	0	77.42	1	59	1	5	0	0	0	0	0	0
021	0	58.42	1	38	1	10	0	0	0	0	0	0	52.25	1	32	1	4	0	0	0	0	0	0
022	1	70.17	1	45	1	54	0	0	1	7	0	0	66.08	1	41	1	50	0	0	1	3	0	0
023	1	74.58	0	0	1	20	1	14	0	0	0	0	60.67	0	0	1	6	1	0	0	0	0	0
024	1	82.25	1	66	1	21	1	4	1	21	0	0	78.75	1	63	1	17	1	0	1	17	0	0
025	0	77.33	1	64	1	13	0	0	0	0	0	0	73.33	1	60	1	9	0	0	0	0	0	0
026	1	59.08	1	46	1	11	1	7	0	0	0	0	52	1	39	1	4	1	0	0	0	0	0
027	1	64	1	46	1	5	1	1	1	5	0	0	62.42	1	45	1	4	1	0	1	4	0	0
028	0	56.33	1	37	1	6	1	4	0	0	0	0	52.08	1	33	1	2	1	0	0	0	0	0
029	0	72.08	1	55	1	8	0	0	0	0	0	0	71.92	1	55	1	8	0	0	0	0	0	0
030	1	53.25	0	0	1	6	0	0	0	0	0	0	53.08	0	0	1	6	1	0	0	0	0	0
031	0	53.25	1	41	1	19	1	16	1	16	0	0	60.92	1	40	1	18	1	15	1	15	0	0
032	1	53.67	0	0	1	9	1	2	0	0	0	0	53.5	0	0	1	9	1	2	0	0	0	0
033	0	77.5	0	0	1	8	1	1	0	0	0	0	76.08	0	0	1	7	1	0	0	0	0	0
034	1	67.25	1	42	1	25	1	19	0	0	1	2.23	66.92	1	42	1	24	1	18	0	0	1	1.92
035	0	53	1	29	1	3	1	0	0	0	0	0	52.33	1	29	1	3	1	0	0	0	0	0
036	1	72.17	1	53	1	9	1	9	0	0	0	0	63.08	1	44	1	0	1	0	0	0	0	0
037	1	59.17	0	0	1	3	1	3	1	3	0	0	59.33	0	0	1	3	1	3	1	3	0	0
038	0	55.33	1	38	1	8	0	0	0	0	0	0	53.75	1	37	1	6	0	0	0	0	0	0
039	0	76.17	1	61	1	6	0	0	1	6	0	0	76.33	1	61	1	6	0	0	1	6	0	0
040	0	63.25	1	44	1	0	0	0	1	29	0	0	63.17	1	44	1	0	0	0	1	29	0	0
041	1	84	0	0	1	27	0	0	1	27	0	0	83.25	0	0	1	27	0	0	1	27	0	0
042	0	67.5	1	44	1	23	0	0	0	0	0	0	67.67	1	44	1	23	0	0	0	0	0	0
043	1	65.25	1	35	1	26	1	26	0	0	0	0	65.67	1	35	1	27	1	27	0	0	0	0
044	0	58	0	0	1	42	1	7	0	0	0	0	51	0	0	1	35	1	0	0	0	0	0
045	1	56.17	0	0	1	12	1	0	0	0	0	0	56.33	0	0	1	12	1	0	0	0	0	0
046	0	45.08	1	27	1	1	1	1	0	0	0	0	45.17	1	27	1	1	1	1	0	0	0	0
047	0	61.17	0	0	1	3	0	0	0	0	0	0	61.67	0	0	1	3	0	0	0	0	0	0
048	0	59.33	0	0	1	7	0	0	0	0	0	0	60.33	0	0	1	8	0	0	0	0	0	0
049	1	61.67	1	46	1	11	1	11	0	0	0	0	61.5	1	46	1	11	1	11	0	0	0	0
050	0	70.92	1	54	1	11	1	11	1	11	0	0	69	1	53	1	9	1	9	1	9	0	0
051	1	54.75	1	40	1	4	1	4	1	4	0	0	55.83	1	41	1	6	1	6	1	6	0	0
052	0	61.42	1	43	1	4	0	0	1	4	0	0	61.75	1	43	1	4	0	0	1	4	0	0
053	0	75.5	0	0	1	4	0	0	0	0	0	0	74.92	0	0	1	3	0	0	0	0	0	0
054	1	74.17	1	54	1	18	1	18	0	0	1	18	68.75	1	49	1	13	1	13	0	0	1	13
055	1	66.17	1	42	1	11	0	0	0	0	0	0	62.67	1	39	1	8	0	0	0	0	0	0
056	0	69.33	0	0	1	14	1	19	0	0	0	0	72.17	0	0	1	16	1	21	0	0	0	0
057	1	77.92	1	55	1	23	1	23	0	0	0	0	74.08	1	52	1	20	1	20	0	0	0	0
058	0	61.08	1	43	1	2	1	0	0	0	0	0	64.42	1	46	1	6	1	4	0	0	0	0
059	1	63.58	0	0	1	12	0	0	1	32	0	0	63.42	0	0	1	12	0	0	1	32	0	0
060	0	47.42	1	36	1	3	0	0	0	0	0	0	55	1	43	1	10	1	7	0	0	0	0
061	0	82.83	1	70	1	27	1	17	0	0	0	0	82.33	1	70	1	27	1	17	0	0	0	0
062	0	56.17	0	0	1	4	0	0	0	0	0	0	54.75	0	0	1	3	0	0	0	0	0	0
063	0	60.33	1	46	1	4	1	4	1	4	0	0	60.17	1	46	1	4	1	4	1	4	0	0
064	0	69.25	1	54	1	21	1	21	1	21	0	0	71.58	1	56	1	23	1	23	1	23	0	0
065	1	63.5	1	49	1	8	0	0	0	0	0	0	60.33	1	46	1	5	0	0	0	0	0	0
066	0	66	1	46	1	15	1	15	1	15	0	0	65.58	1	46	1	14	1	14	1	14	0	0
067	0	62.58	1	42	1	13	1	14	1	14	0	0	63.08	1	42	1	13	1	14	1	14	0	0
068	0	81.33	0	0	1	15	0	0	1	15	1	0.32	81	0	0	1	14	0	0	1	14	0	0
069	1	76.67	0	0	1	17	1	17	0	0	0	0	74.42	0	0	1	14	1	14	0	0	0	0
070	1	75.5	0	0	1	21	1	21	0	0	0	0	74.25	0	0	1	20	1	20	0	0	0	0
071	0	77.17	0	0	1	18	1	18	0	0	0	0	74.92	0	0	1	16	1	16	0	0	0	0
072	0	52.67	1	27	1	10	0	0	0	0	0	0	52.5	1	27	1	10	0	0	0	0	0	0
073	0	68.92	0	0	1	15	0	0	1	15	0	0	65.92	0	0	1	12	0	0	1	12	0	0
074	1	68.75	0	0	1	2	1	2	1	18	0	0	66.92	0	0	1	0	1	0	1	16	0	0
075	0	68.08	0	0	1	10	0	0	0	0	0	0	67.83	0	0	1	10	0	0	0	0	0	0
076	0	54	1	33	1	5	0	0	1	5	0	0	53.25	1	33	1	4	0	0	1	4	0	0
077	0	62	1	45	1	42	1	0	0	0	0	0	62	1	45	1	42	1	0	0	0	0	0
078	1	66.08	0	42	1	11	1	0	0	0	0	0	74.58	1	42	1	20	1	9	0	0	0	0
079	0	73.5	0	0	1	10	1	10	0	0	0	0	73.25	0	0	1	10	1	10	0	0	0	0
080	0	70.42	0	0	1	21	0	0	0	0	0	0	69.67	0	0	1	20	0	0	0	0	0	0
081	0	76.5	0	0	1	19	0	0	1	1	0	0	75.75	0	0	1	18	0	0	1	0	0	0
082	1	64.67	1	41	1	18	1	18	0	0	0	0	64.25	1	41	1	18	1	18	0	0	0	0
083	1	80.25	0	0	1	14	1	13	1	13	0	0	80.42	0	0	1	14	1	13	1	13	0	0
084	0	72.92	0	0	0	0	0	0	0	0	0	0	73.08	0	0	0	0	0	0	0	0	0	0
085	0	66.33	1	41	1	11	0	0	1	11	0	0	60	1	35	1	5	0	0	1	5	0	0
086	0	77.17	1	55	1	9	0	6	0	0	0	0	71.58	1	50	1	3	1	0	0	0	0	0
087	1	82.33	1	55	1	9	0	0	0	0	0	0	77.58	1	51	1	4	0	0	0	0	0	0
088	1	74.08	1	54	1	10	0	0	0	0	0	0	70.33	1	51	1	6	0	0	0	0	0	0
089	0	79.17	0	0	1	11	0	0	1	11	0	0	73.75	0	0	1	6	0	0	1	6	0	0
090	1	67.42	0	42	0	0	0	0	0	0	0	0	59	1	42	0	0	0	0	0	0	0	0
091	0	65.25	0	39	0	0	0	0	1	15	0	0	55.92	1	39	0	0	0	0	1	5	0	0
092	0	73.08	0	0	1	16	0	0	1	16	0	0	67.67	0	0	1	11	0	0	1	11	0	0
093	0	60.25	1	44	1	3	0	0	0	0	0	0	54.33	1	39	0	0	0	0	0	0	0	0
094	0	75.17	1	61	0	0	0	0	0	0	0	0	74.83	1	61	0	0	0	0	0	0	0	0
095	0	77.25	0	0	1	9	0	0	0	0	0	0	77.08	0	0	1	9	0	0	0	0	0	0
096	0	81.08	0	0	0	0	1	15	1	27	0	0	66.92	0	0	0	0	1	0	1	12	0	0
097	0	57.92	1	46	1	13	1	8	0	0	0	0	57.75	1	46	1	13	1	8	0	0	0	0
098	0	76.67	1	59	1	28	0	0	0	0	0	0	70.67	1	53	1	22	0	0	0	0	0	0
099	1	68.25	0	28	0	0	0	0	1	24	0	0	47.25	1	28	0	0	0	0	1	3	0	0
100	1	63.92	1	43	1	12	0	0	0	0	0	0	61.17	1	41	1	10	0	0	0	0	0	0
101	0	55.25	1	41	1	13	0	0	1	13	0	0	46	1	32	1	3	0	0	1	3	0	0
102	0	74.75	0	49	1	14	0	0	0	0	0	0	64.5	1	49	1	4	0	0	0	0	0	0
103	1	78.08	1	51	1	12	1	12	0	0	0	0	70.58	1	54	1	4	1	4	0	0	0	0
104	0	58.5	1	44	1	5	0	0	1	5	0	0	57.5	1	43	1	4	0	0	1	4	0	0
105	0	69.58	1	54	0	0	0	0	0	0	0	0	59.83	1	45	0	0	0	0	0	0	0	0
106	0	68.25	0	35	1	20	1	20	1	20	0	0	51.25	1	35	1	3	1	3	1	3	0	0
107	0	81.25	1	68	1	28	0	0	1	14	1	3.72	72.67	1	60	1	19	0	0	1	5	0	0
108	0	84.67	1	70	1	19	1	19	0	0	0	0	81.33	1	67	1	16	1	16	0	0	0	0
109	0	61.08	1	45	1	5	1	5	1	5	1	1.99	60.83	1	45	1	4	1	4	1	4	1	1.7
110	0	68.25	1	52	1	13	1	13	1	13	0	0	68.33	1	52	1	13	1	13	1	13	0	0
111	0	75.42	0	0	1	15	0	0	0	0	0	0	75.42	0	0	1	15	0	0	0	0	0	0
112	0	76.75	1	59	1	13	0	0	1	2	0	0	70.58	1	53	1	6	0	0	0	0	0	0
113	1	72	1	51	1	25	1	25	0	0	0	0	72.17	1	51	1	25	1	25	0	0	0	0
114	1	72.33	1	48	1	27	1	9	0	0	0	0	65.42	1	42	1	18	1	0	0	0	0	0
115	0	57.58	1	33	1	20	1	0	1	20	0	0	57.58	1	33	1	20	1	0	1	20	0	0
116	1	75.83	0	39	1	37	0	0	0	0	0	0	62.33	1	39	1	24	0	0	0	0	0	0
117	1	64.75	1	44	1	10	1	9	0	0	0	0	57.75	1	37	1	3	1	2	0	0	0	0
